# Supplementary material for: The Risk of T2DM in College Women: The Predictive Power of Financial versus Residential Status in a Cross-Sectional Pilot Study in Turkey
Source: Behav Sci (Basel). 2022 Aug 26;12(9):309. doi: 10.3390/bs12090309 (PMC9495967; doi:10.3390/bs12090309)
Supplement: Supplementary file 1 [file behavsci-12-00309-s001.zip]

Archive with 1 entries (1 files):
- behavsci-1763510-supplementary.pdf
